# Supplementary material for: Modulation of Biofilm Exopolysaccharides by the Streptococcus mutans vicX Gene
Source: Front Microbiol. 2015 Dec 21;6:1432. doi: 10.3389/fmicb.2015.01432 (PMC4685068; doi:10.3389/fmicb.2015.01432)
Supplement: Supplementary file 7 [file DataSheet1.ZIP]

Archive with 7 entries (6 files):
- SmuvicX_DNA_sequencing/
- SmuvicX_DNA_sequencing/SmuvicX_DNA_sequencing_file1.pdf
- SmuvicX_DNA_sequencing/SmuvicX_DNA_sequencing_file2.pdf
- SmuvicX_DNA_sequencing/SmuvicX_DNA_sequencing_file3.pdf
- SmuvicX_DNA_sequencing/SmuvicX_DNA_sequencing_file4.pdf
- SmuvicX_DNA_sequencing/SmuvicX_DNA_sequencing_file5.pdf
- SmuvicX_DNA_sequencing/SmuvicX_DNA_sequencing_file6.pdf
