# Supplementary material for: Modulation of Biofilm Exopolysaccharides by the Streptococcus mutans vicX Gene
Source: Front Microbiol. 2015 Dec 21;6:1432. doi: 10.3389/fmicb.2015.01432 (PMC4685068; doi:10.3389/fmicb.2015.01432)
Supplement: Supplementary file 8 [file DataSheet2.ZIP]

Archive with 29 entries (21 files):
- 1H-NMR data/
- 1H-NMR data/Glucan 1H NMR/
- 1H-NMR data/Glucan 1H NMR/Glucan 1H-NMR.pdf
- 1H-NMR data/Glucan 1H NMR/Glucan Integration List.txt
- 1H-NMR data/Glucan 1H NMR/Glucan peak list.txt
- 1H-NMR data/SmuvicX WIG 1H NMR/
- 1H-NMR data/SmuvicX WIG 1H NMR/SmuvicX WIG 1H NMR.pdf
- 1H-NMR data/SmuvicX WIG 1H NMR/SmuvicX WIG Integration List.txt
- 1H-NMR data/SmuvicX WIG 1H NMR/SmuvicX WIG peak list.txt
- 1H-NMR data/SmuvicX WSG 1HNMR/
- 1H-NMR data/SmuvicX WSG 1HNMR/SmuvicX WSG 1HNMR.pdf
- 1H-NMR data/SmuvicX WSG 1HNMR/SmuvicX WSG Integration List.txt
- 1H-NMR data/SmuvicX WSG 1HNMR/SmuvicX WSG peak list.txt
- 1H-NMR data/SmuvicX+ WIG 1H NMR/
- 1H-NMR data/SmuvicX+ WIG 1H NMR/SmuvicX+ WIG 1HNMR.pdf
- 1H-NMR data/SmuvicX+ WIG 1H NMR/SmuvicX+ WIG Integration List.txt
- 1H-NMR data/SmuvicX+ WIG 1H NMR/SmuvicX+ WIG peak list.txt
- 1H-NMR data/SmuvicX+ WSG 1H NMR/
- 1H-NMR data/SmuvicX+ WSG 1H NMR/SmuvicX+ WSGpeak list.txt
- 1H-NMR data/SmuvicX+ WSG 1H NMR/SmuvicX+WSG 1H NMR.pdf
- 1H-NMR data/SmuvicX+ WSG 1H NMR/SmuvicX+WSG Integration List.txt
- 1H-NMR data/UA159WIG 1H NMR/
- 1H-NMR data/UA159WIG 1H NMR/UA159WIG Integration List.txt
- 1H-NMR data/UA159WIG 1H NMR/UA159WIG peak list.txt
- 1H-NMR data/UA159WIG 1H NMR/UA159WIG1HNMR.pdf
- 1H-NMR data/UA159WSG 1HNMR/
- 1H-NMR data/UA159WSG 1HNMR/UA159 WSG Integration List.txt
- 1H-NMR data/UA159WSG 1HNMR/UA159 WSG peak list.txt
- 1H-NMR data/UA159WSG 1HNMR/UA159WSG 1H NMR.pdf
