# Supplementary material for: Modulation of Biofilm Exopolysaccharides by the Streptococcus mutans vicX Gene
Source: Front Microbiol. 2015 Dec 21;6:1432. doi: 10.3389/fmicb.2015.01432 (PMC4685068; doi:10.3389/fmicb.2015.01432)
Supplement: Supplementary file 8 [file DataSheet2.ZIP › 1H-NMR data/Glucan 1H NMR/Glucan Integration List.txt]

Integration List

N	Start ppm	End ppm	Abs. Int.	Norm. Int	Threshold	Label
1	5.3843	5.2061	886355.00	1.00	0.00	
2	5.0619	4.9157	365114496.00	411.93	0.00	
3	4.8913	4.6334	2417509632.00	2727.47	0.00	
4	4.2759	4.1925	452070.00	0.51	0.00	
5	4.1059	3.3757	2330350080.00	2629.14	0.00	
6	3.3174	3.2070	-4762018.00	-5.37	0.00	
7	0.0442	-0.0411	2041058.00	2.30	0.00	
