# Supplementary material for: Modulation of Biofilm Exopolysaccharides by the Streptococcus mutans vicX Gene
Source: Front Microbiol. 2015 Dec 21;6:1432. doi: 10.3389/fmicb.2015.01432 (PMC4685068; doi:10.3389/fmicb.2015.01432)
Supplement: Supplementary file 8 [file DataSheet2.ZIP › 1H-NMR data/Glucan 1H NMR/Glucan peak list.txt]

<PeakList>
<Field>600.129944</Field>
<Nucleus>Unknown</Nucleus>
<Experiment>Unknown</Experiment>
<Peak>
<ppm>5.000782</ppm>
<point>18442.894531</point>
<Height>17817502.000000</Height>
<Multiplicity/>
</Peak>
<Peak>
<ppm>4.994963</ppm>
<point>18452.171875</point>
<Height>17019012.000000</Height>
<Multiplicity/>
</Peak>
<Peak>
<ppm>4.808598</ppm>
<point>18749.271484</point>
<Height>563646976.000000</Height>
<Multiplicity/>
</Peak>
<Peak>
<ppm>4.013473</ppm>
<point>20016.843750</point>
<Height>6281715.000000</Height>
<Multiplicity/>
</Peak>
<Peak>
<ppm>4.002084</ppm>
<point>20035.000000</point>
<Height>6512165.000000</Height>
<Multiplicity/>
</Peak>
<Peak>
<ppm>3.995259</ppm>
<point>20045.880859</point>
<Height>6128184.500000</Height>
<Multiplicity/>
</Peak>
<Peak>
<ppm>3.939989</ppm>
<point>20133.990234</point>
<Height>6436269.000000</Height>
<Multiplicity/>
</Peak>
<Peak>
<ppm>3.923827</ppm>
<point>20159.755859</point>
<Height>6785742.500000</Height>
<Multiplicity/>
</Peak>
<Peak>
<ppm>3.781992</ppm>
<point>20385.867188</point>
<Height>9156432.000000</Height>
<Multiplicity/>
</Peak>
<Peak>
<ppm>3.765309</ppm>
<point>20412.462891</point>
<Height>9314989.000000</Height>
<Multiplicity/>
</Peak>
<Peak>
<ppm>3.752652</ppm>
<point>20432.640625</point>
<Height>9417860.000000</Height>
<Multiplicity/>
</Peak>
<Peak>
<ppm>3.736954</ppm>
<point>20457.666016</point>
<Height>17072690.000000</Height>
<Multiplicity/>
</Peak>
<Peak>
<ppm>3.721325</ppm>
<point>20482.580078</point>
<Height>11269498.000000</Height>
<Multiplicity/>
</Peak>
<Peak>
<ppm>3.603975</ppm>
<point>20669.658203</point>
<Height>12283643.000000</Height>
<Multiplicity/>
</Peak>
<Peak>
<ppm>3.597994</ppm>
<point>20679.193359</point>
<Height>9989421.000000</Height>
<Multiplicity/>
</Peak>
<Peak>
<ppm>3.587577</ppm>
<point>20695.798828</point>
<Height>9124652.000000</Height>
<Multiplicity/>
</Peak>
<Peak>
<ppm>3.581561</ppm>
<point>20705.390625</point>
<Height>9329967.000000</Height>
<Multiplicity/>
</Peak>
<Peak>
<ppm>3.554624</ppm>
<point>20748.332031</point>
<Height>8160853.500000</Height>
<Multiplicity/>
</Peak>
<Peak>
<ppm>3.538702</ppm>
<point>20773.714844</point>
<Height>12819904.000000</Height>
<Multiplicity/>
</Peak>
<Peak>
<ppm>3.522855</ppm>
<point>20798.978516</point>
<Height>6604515.500000</Height>
<Multiplicity/>
</Peak>
</PeakList>
