# Supplementary material for: Modulation of Biofilm Exopolysaccharides by the Streptococcus mutans vicX Gene
Source: Front Microbiol. 2015 Dec 21;6:1432. doi: 10.3389/fmicb.2015.01432 (PMC4685068; doi:10.3389/fmicb.2015.01432)
Supplement: Supplementary file 8 [file DataSheet2.ZIP › 1H-NMR data/SmuvicX WIG 1H NMR/SmuvicX WIG Integration List.txt]

Integration List

N	Start ppm	End ppm	Abs. Int.	Norm. Int	Threshold	Label
1	6.2891	6.2032	242.93	1.00	0.00	
2	6.1749	6.0536	291.21	1.20	0.00	
3	5.3037	4.5362	8891339.00	36600.38	0.00	
4	3.8010	3.5369	-792.58	-3.26	0.00	
5	2.1415	2.0569	147.41	0.61	0.00	
6	1.4622	1.3797	133.10	0.55	0.00	
7	0.0496	-0.0339	3.58	0.01	0.00	
