# Supplementary material for: Modulation of Biofilm Exopolysaccharides by the Streptococcus mutans vicX Gene
Source: Front Microbiol. 2015 Dec 21;6:1432. doi: 10.3389/fmicb.2015.01432 (PMC4685068; doi:10.3389/fmicb.2015.01432)
Supplement: Supplementary file 8 [file DataSheet2.ZIP › 1H-NMR data/SmuvicX WIG 1H NMR/SmuvicX WIG peak list.txt]

<PeakList>
<Field>600.133728</Field>
<Nucleus>Unknown</Nucleus>
<Experiment>Unknown</Experiment>
<Peak>
<ppm>3.732976</ppm>
<point>41136.914063</point>
<Height>-12.909186</Height>
<Multiplicity/>
</Peak>
<Peak>
<ppm>3.731722</ppm>
<point>41140.910156</point>
<Height>-12.874665</Height>
<Multiplicity/>
</Peak>
<Peak>
<ppm>3.730404</ppm>
<point>41145.113281</point>
<Height>-12.978500</Height>
<Multiplicity/>
</Peak>
<Peak>
<ppm>3.673660</ppm>
<point>41326.035156</point>
<Height>67.805687</Height>
<Multiplicity/>
</Peak>
</PeakList>
