# Supplementary material for: Modulation of Biofilm Exopolysaccharides by the Streptococcus mutans vicX Gene
Source: Front Microbiol. 2015 Dec 21;6:1432. doi: 10.3389/fmicb.2015.01432 (PMC4685068; doi:10.3389/fmicb.2015.01432)
Supplement: Supplementary file 8 [file DataSheet2.ZIP › 1H-NMR data/SmuvicX WSG 1HNMR/SmuvicX WSG Integration List.txt]

Integration List
N	Start ppm	End ppm	Abs. Int.	Norm. Int	Threshold	Label
1	7.6987	7.6141	121420.81	1.00	0.00
2	7.2377	6.9717	1588499.50	13.08	0.00
3	6.3137	6.0151	3368821.00	27.75	0.00
4	5.9963	5.8840	2928246.00	24.12	0.00
5	5.5842	4.2430	16154516480.00	133045.69	0.00
6	4.1433	3.3925	29562346.00	243.47	0.00
7	3.3611	3.2764	313325.78	2.58	0.00
8	3.2588	3.1773	477027.91	3.93	0.00
9	2.5575	2.4283	2161362.00	17.80	0.00
10	2.1699	2.0225	2842625.25	23.41	0.00
11	1.6028	1.5188	281058.91	2.31	0.00
12	1.4654	1.3557	3625071.25	29.86	0.00
13	1.2271	0.7842	9888140.00	81.44	0.00
14	0.0409	-0.0438	179720.38	1.48	0.00
