# Supplementary material for: Modulation of Biofilm Exopolysaccharides by the Streptococcus mutans vicX Gene
Source: Front Microbiol. 2015 Dec 21;6:1432. doi: 10.3389/fmicb.2015.01432 (PMC4685068; doi:10.3389/fmicb.2015.01432)
Supplement: Supplementary file 8 [file DataSheet2.ZIP › 1H-NMR data/SmuvicX WSG 1HNMR/SmuvicX WSG peak list.txt]

<PeakList>
<Field>600.129883</Field>
<Nucleus>Unknown</Nucleus>
<Experiment>Unknown</Experiment>
<Peak>
<ppm>4.004527</ppm>
<point>20172.240234</point>
<Height>49161.644531</Height>
<Multiplicity/>
</Peak>
<Peak>
<ppm>3.991152</ppm>
<point>20193.562500</point>
<Height>51915.214844</Height>
<Multiplicity/>
</Peak>
<Peak>
<ppm>3.777592</ppm>
<point>20534.015625</point>
<Height>37202.617188</Height>
<Multiplicity/>
</Peak>
<Peak>
<ppm>3.733076</ppm>
<point>20604.982422</point>
<Height>90592.039063</Height>
<Multiplicity/>
</Peak>
<Peak>
<ppm>3.718650</ppm>
<point>20627.980469</point>
<Height>73775.062500</Height>
<Multiplicity/>
</Peak>
<Peak>
<ppm>3.577959</ppm>
<point>20852.267578</point>
<Height>39935.425781</Height>
<Multiplicity/>
</Peak>
<Peak>
<ppm>3.569374</ppm>
<point>20865.953125</point>
<Height>110481.515625</Height>
<Multiplicity/>
</Peak>
<Peak>
<ppm>3.549889</ppm>
<point>20897.015625</point>
<Height>70499.500000</Height>
<Multiplicity/>
</Peak>
<Peak>
<ppm>3.539060</ppm>
<point>20914.279297</point>
<Height>71785.656250</Height>
<Multiplicity/>
</Peak>
</PeakList>
