# Supplementary material for: Modulation of Biofilm Exopolysaccharides by the Streptococcus mutans vicX Gene
Source: Front Microbiol. 2015 Dec 21;6:1432. doi: 10.3389/fmicb.2015.01432 (PMC4685068; doi:10.3389/fmicb.2015.01432)
Supplement: Supplementary file 8 [file DataSheet2.ZIP › 1H-NMR data/SmuvicX+ WIG 1H NMR/SmuvicX+ WIG Integration List.txt]

Integration List

N	Start ppm	End ppm	Abs. Int.	Norm. Int	Threshold	Label
1	6.3159	6.2338	561240.81	1.00	0.00	
2	4.9384	4.7998	1219330816.00	2172.56	0.00	
3	1.4614	1.3792	2135987.75	3.81	0.00	
4	1.2764	1.1954	1613446.25	2.87	0.00	
5	1.0123	0.8692	19900830.00	35.46	0.00	
6	0.1385	-0.0591	76850160.00	136.93	0.00	
7	-0.0604	-0.1426	611422.75	1.09	0.00	
