# Supplementary material for: Modulation of Biofilm Exopolysaccharides by the Streptococcus mutans vicX Gene
Source: Front Microbiol. 2015 Dec 21;6:1432. doi: 10.3389/fmicb.2015.01432 (PMC4685068; doi:10.3389/fmicb.2015.01432)
Supplement: Supplementary file 8 [file DataSheet2.ZIP › 1H-NMR data/SmuvicX+ WIG 1H NMR/SmuvicX+ WIG peak list.txt]

<PeakList>
<Field>600.129883</Field>
<Nucleus>Unknown</Nucleus>
<Experiment>Unknown</Experiment>
<Peak>
<ppm>3.774365</ppm>
<point>20442.718750</point>
<Height>19064.626953</Height>
<Multiplicity/>
</Peak>
<Peak>
<ppm>3.755492</ppm>
<point>20472.804688</point>
<Height>15663.795898</Height>
<Multiplicity/>
</Peak>
<Peak>
<ppm>3.725082</ppm>
<point>20521.285156</point>
<Height>17396.183594</Height>
<Multiplicity/>
</Peak>
<Peak>
<ppm>3.712573</ppm>
<point>20541.226563</point>
<Height>14195.022461</Height>
<Multiplicity/>
</Peak>
</PeakList>
