# Supplementary material for: Modulation of Biofilm Exopolysaccharides by the Streptococcus mutans vicX Gene
Source: Front Microbiol. 2015 Dec 21;6:1432. doi: 10.3389/fmicb.2015.01432 (PMC4685068; doi:10.3389/fmicb.2015.01432)
Supplement: Supplementary file 8 [file DataSheet2.ZIP › 1H-NMR data/SmuvicX+ WSG 1H NMR/SmuvicX+ WSGpeak list.txt]

<PeakList>
<Field>600.129883</Field>
<Nucleus>Unknown</Nucleus>
<Experiment>Unknown</Experiment>
<Peak>
<ppm>4.006282</ppm>
<point>20178.433594</point>
<Height>41618.296875</Height>
<Multiplicity/>
</Peak>
<Peak>
<ppm>3.989670</ppm>
<point>20204.916016</point>
<Height>44902.652344</Height>
<Multiplicity/>
</Peak>
<Peak>
<ppm>3.771955</ppm>
<point>20551.992188</point>
<Height>49394.250000</Height>
<Multiplicity/>
</Peak>
<Peak>
<ppm>3.714059</ppm>
<point>20644.289063</point>
<Height>39587.050781</Height>
<Multiplicity/>
</Peak>
<Peak>
<ppm>3.570610</ppm>
<point>20872.972656</point>
<Height>101576.187500</Height>
<Multiplicity/>
</Peak>
<Peak>
<ppm>3.540301</ppm>
<point>20921.291016</point>
<Height>76459.062500</Height>
<Multiplicity/>
</Peak>
</PeakList>
