# Supplementary material for: Modulation of Biofilm Exopolysaccharides by the Streptococcus mutans vicX Gene
Source: Front Microbiol. 2015 Dec 21;6:1432. doi: 10.3389/fmicb.2015.01432 (PMC4685068; doi:10.3389/fmicb.2015.01432)
Supplement: Supplementary file 8 [file DataSheet2.ZIP › 1H-NMR data/SmuvicX+ WSG 1H NMR/SmuvicX+WSG Integration List.txt]

Integration List
N	Start ppm	End ppm	Abs. Int.	Norm. Int	Threshold	Label
1	7.6981	7.6159	274300.41	1.00	0.00
2	7.2578	6.9730	2023772.75	7.38	0.00
3	6.3168	6.2290	1426425.00	5.20	0.00
4	6.2102	6.0396	2013405.38	7.34	0.00
5	6.0251	5.9386	100181.65	0.37	0.00
6	5.5779	4.1678	16044222464.00	58491.43	0.00
7	4.1439	3.2789	34002096.00	123.96	0.00
8	3.2325	3.1497	836219.56	3.05	0.00
9	2.5582	2.4289	3510530.75	12.80	0.00
10	2.1761	2.0074	4896409.00	17.85	0.00
11	1.6197	1.5219	692605.50	2.52	0.00
12	1.5031	1.3274	4706980.50	17.16	0.00
13	1.2653	0.7735	12719879.00	46.37	0.00
14	0.0409	-0.0457	104752.53	0.38	0.00
