# Supplementary material for: Modulation of Biofilm Exopolysaccharides by the Streptococcus mutans vicX Gene
Source: Front Microbiol. 2015 Dec 21;6:1432. doi: 10.3389/fmicb.2015.01432 (PMC4685068; doi:10.3389/fmicb.2015.01432)
Supplement: Supplementary file 8 [file DataSheet2.ZIP › 1H-NMR data/UA159WIG 1H NMR/UA159WIG Integration List.txt]

Integration List
N	Start ppm	End ppm	Abs. Int.	Norm. Int	Threshold	Label
1	9.4843	9.4036	31387518.00	1.00	0.00
2	7.4449	7.2972	1294363008.00	41.24	0.00
3	7.2894	7.1843	2709494528.00	86.32	0.00
4	6.2562	6.1755	81779928.00	2.61	0.00
5	5.0167	4.9336	-118569696.00	-3.78	0.00
6	4.8671	4.7385	4639639040.00	147.82	0.00
7	4.7238	4.5918	161898208.00	5.16	0.00
8	4.5395	3.4423	127892660224.00	4074.63	0.00
9	3.3836	3.2946	2947756544.00	93.91	0.00
10	3.0619	2.8873	13017639936.00	414.74	0.00
11	2.8687	2.7788	4586056704.00	146.11	0.00
12	2.7700	2.6311	2031938944.00	64.74	0.00
13	2.5964	1.7720	140027346944.00	4461.24	0.00
14	1.7607	1.1007	69209374720.00	2205.00	0.00
15	1.0718	0.7369	97043701760.00	3091.79	0.00
16	0.1922	0.1066	-9078011.00	-0.29	0.00
17	0.0494	-0.0538	3726518016.00	118.73	0.00
