# Supplementary material for: Modulation of Biofilm Exopolysaccharides by the Streptococcus mutans vicX Gene
Source: Front Microbiol. 2015 Dec 21;6:1432. doi: 10.3389/fmicb.2015.01432 (PMC4685068; doi:10.3389/fmicb.2015.01432)
Supplement: Supplementary file 8 [file DataSheet2.ZIP › 1H-NMR data/UA159WIG 1H NMR/UA159WIG peak list.txt]

<PeakList>
<Field>600.129944</Field>
<Nucleus>Unknown</Nucleus>
<Experiment>Unknown</Experiment>
<Peak>
<ppm>4.001956</ppm>
<point>17975.355469</point>
<Height>55435880.000000</Height>
<Multiplicity/>
</Peak>
<Peak>
<ppm>3.996318</ppm>
<point>17986.884766</point>
<Height>50993732.000000</Height>
<Multiplicity/>
</Peak>
<Peak>
<ppm>3.980576</ppm>
<point>18019.080078</point>
<Height>55691260.000000</Height>
<Multiplicity/>
</Peak>
<Peak>
<ppm>3.925659</ppm>
<point>18131.394531</point>
<Height>46518928.000000</Height>
<Multiplicity/>
</Peak>
<Peak>
<ppm>3.772912</ppm>
<point>18443.789063</point>
<Height>80478408.000000</Height>
<Multiplicity/>
</Peak>
<Peak>
<ppm>3.757717</ppm>
<point>18474.865234</point>
<Height>86257848.000000</Height>
<Multiplicity/>
</Peak>
<Peak>
<ppm>3.742878</ppm>
<point>18505.212891</point>
<Height>96624472.000000</Height>
<Multiplicity/>
</Peak>
<Peak>
<ppm>3.711116</ppm>
<point>18570.171875</point>
<Height>81894272.000000</Height>
<Multiplicity/>
</Peak>
<Peak>
<ppm>3.590156</ppm>
<point>18817.554688</point>
<Height>44264028.000000</Height>
<Multiplicity/>
</Peak>
<Peak>
<ppm>3.576380</ppm>
<point>18845.728516</point>
<Height>43361248.000000</Height>
<Multiplicity/>
</Peak>
<Peak>
<ppm>3.569699</ppm>
<point>18859.392578</point>
<Height>47276612.000000</Height>
<Multiplicity/>
</Peak>
<Peak>
<ppm>3.548979</ppm>
<point>18901.767578</point>
<Height>45793556.000000</Height>
<Multiplicity/>
</Peak>
<Peak>
<ppm>3.525867</ppm>
<point>18949.037109</point>
<Height>39546676.000000</Height>
<Multiplicity/>
</Peak>
<Peak>
<ppm>3.510411</ppm>
<point>18980.646484</point>
<Height>40846008.000000</Height>
<Multiplicity/>
</Peak>
</PeakList>
