# Supplementary material for: Modulation of Biofilm Exopolysaccharides by the Streptococcus mutans vicX Gene
Source: Front Microbiol. 2015 Dec 21;6:1432. doi: 10.3389/fmicb.2015.01432 (PMC4685068; doi:10.3389/fmicb.2015.01432)
Supplement: Supplementary file 8 [file DataSheet2.ZIP › 1H-NMR data/UA159WSG 1HNMR/UA159 WSG Integration List.txt]

Integration List
N	Start ppm	End ppm	Abs. Int.	Norm. Int	Threshold	Label
1	9.9141	9.8325	826566.81	1.00	0.00
2	7.8980	7.8158	1698832.63	2.06	0.00
3	7.5109	7.4143	2217986.75	2.68	0.00
4	4.9027	4.7841	1933301888.00	2338.95	0.00
5	4.1518	3.9743	18653078.00	22.57	0.00
6	3.9442	3.8426	18226556.00	22.05	0.00
7	3.8250	3.7121	22355556.00	27.05	0.00
8	3.6808	3.5089	19253008.00	23.29	0.00
9	2.4914	2.4080	10793502.00	13.06	0.00
10	1.0104	0.8812	52743600.00	63.81	0.00
11	0.0551	-0.0340	9795224.00	11.85	0.00
