# Supplementary material for: Modulation of Biofilm Exopolysaccharides by the Streptococcus mutans vicX Gene
Source: Front Microbiol. 2015 Dec 21;6:1432. doi: 10.3389/fmicb.2015.01432 (PMC4685068; doi:10.3389/fmicb.2015.01432)
Supplement: Supplementary file 8 [file DataSheet2.ZIP › 1H-NMR data/UA159WSG 1HNMR/UA159 WSG peak list.txt]

<PeakList>
<Field>600.129883</Field>
<Nucleus>Unknown</Nucleus>
<Experiment>Unknown</Experiment>
<Peak>
<ppm>4.002500</ppm>
<point>20050.082031</point>
<Height>104354.578125</Height>
<Multiplicity/>
</Peak>
<Peak>
<ppm>3.993364</ppm>
<point>20064.646484</point>
<Height>169775.921875</Height>
<Multiplicity/>
</Peak>
<Peak>
<ppm>3.981621</ppm>
<point>20083.367188</point>
<Height>101780.718750</Height>
<Multiplicity/>
</Peak>
<Peak>
<ppm>3.929143</ppm>
<point>20167.027344</point>
<Height>115126.640625</Height>
<Multiplicity/>
</Peak>
<Peak>
<ppm>3.915366</ppm>
<point>20188.990234</point>
<Height>109794.117188</Height>
<Multiplicity/>
</Peak>
<Peak>
<ppm>3.770479</ppm>
<point>20419.966797</point>
<Height>138340.250000</Height>
<Multiplicity/>
</Peak>
<Peak>
<ppm>3.754390</ppm>
<point>20445.615234</point>
<Height>180411.703125</Height>
<Multiplicity/>
</Peak>
<Peak>
<ppm>3.742795</ppm>
<point>20464.099609</point>
<Height>165105.656250</Height>
<Multiplicity/>
</Peak>
<Peak>
<ppm>3.728418</ppm>
<point>20487.019531</point>
<Height>131179.093750</Height>
<Multiplicity/>
</Peak>
<Peak>
<ppm>3.712112</ppm>
<point>20513.013672</point>
<Height>215853.453125</Height>
<Multiplicity/>
</Peak>
<Peak>
<ppm>3.591772</ppm>
<point>20704.857422</point>
<Height>93971.726563</Height>
<Multiplicity/>
</Peak>
<Peak>
<ppm>3.586326</ppm>
<point>20713.539063</point>
<Height>95922.140625</Height>
<Multiplicity/>
</Peak>
<Peak>
<ppm>3.576492</ppm>
<point>20729.216797</point>
<Height>82698.437500</Height>
<Multiplicity/>
</Peak>
<Peak>
<ppm>3.571676</ppm>
<point>20736.894531</point>
<Height>156463.796875</Height>
<Multiplicity/>
</Peak>
<Peak>
<ppm>3.557825</ppm>
<point>20758.974609</point>
<Height>136589.937500</Height>
<Multiplicity/>
</Peak>
<Peak>
<ppm>3.541387</ppm>
<point>20785.179688</point>
<Height>98719.851563</Height>
<Multiplicity/>
</Peak>
<Peak>
<ppm>3.525370</ppm>
<point>20810.714844</point>
<Height>78840.601563</Height>
<Multiplicity/>
</Peak>
</PeakList>
